# Supplementary material for: Three-Dimensional-Printed Osteochondral Scaffold with Biomimetic Surface Curvature for Osteochondral Regeneration
Source: Pharmaceutics. 2025 Jan 23;17(2):153. doi: 10.3390/pharmaceutics17020153 (PMC11859329; doi:10.3390/pharmaceutics17020153)
Supplement: Supplementary file 1 [file pharmaceutics-17-00153-s001.zip]

Archive with 1 entries (1 files):
- pharmaceutics-3380550-supplementary.pdf
